# Supplementary material for: Structure-based design, synthesis and crystallization of 2-arylquinazolines as lipid pocket ligands of p38α MAPK
Source: PLoS One. 2017 Sep 11;12(9):e0184627. doi: 10.1371/journal.pone.0184627 (PMC5593189; doi:10.1371/journal.pone.0184627)
Supplement: S3 File — (CSV) [file pone.0184627.s010.csv]

Compound	SMILES	PDB code
2	O=C1NC2=C(C(C(F)(F)F)=C1)C(C3=CC=CC(C(F)(F)F)=C3)=NN2
3	NC1=CC=C2C(N=C(C3=CC=CC=C3)N=C2NCCC4=CC=CC=C4)=C1
4	NC1=CC=C2C(N=C(C3=CC=CC=C3)N=C2NC4CC4)=C1
8a	O=[N+](C1=CC=C2C(N=C(C3=CC=CC=C3)N=C2NCC4=CC=CC=C4)=C1)[O-]
8b	FC(C=C1)=CC=C1NC2=NC(C3=CC=CC=C3)=NC4=CC([N+]([O-])=O)=CC=C42
8c	FC(C=C1)=CC=C1CNC2=NC(C3=CC=CC=C3)=NC4=CC([N+]([O-])=O)=CC=C42
8d	FC1=CC=CC(NC2=NC(C3=CC=CC=C3)=NC4=CC([N+]([O-])=O)=CC=C42)=C1
8e	FC(C=C1)=C(F)C=C1NC2=NC(C3=CC=CC=C3)=NC4=CC([N+]([O-])=O)=CC=C42
8f	FC(C(F)=C1)=CC=C1CNC2=NC(C3=CC=CC=C3)=NC4=CC([N+]([O-])=O)=CC=C42
8g	O=[N+](C1=CC=C2C(N=C(C3=CC=CC=C3)N=C2NCC4=CC=CS4)=C1)[O-]
8h	O=[N+](C1=CC=C2C(N=C(C3=CC=CC=C3)N=C2NCCC4=CC=CS4)=C1)[O-]
8i	FC(C=C1)=CC=C1C2=NCCN2C3=NC(C4=CC=CC=C4)=NC5=CC([N+]([O-])=O)=CC=C53
8j	O=[N+](C1=CC=C2C(N=C(C3=CC=CC=C3)N=C2NCC4=CC(CC5CC5)=CO4)=C1)[O-].Cl
8k	O=[N+](C1=C(N=C(C2=CC=CC=C2)N=C3NCCC4=CC=CC=C4)C3=CC=C1)[O-]
8l	CC(N(CC1)CCN1C(C=C2)=CC=C2C3=NC4=CC([N+]([O-])=O)=CC=C4C(NCCC5=CC=CC=C5)=N3)=O
8m	O=[N+](C1=CC=C2C(N=C(C3=CC=C(N4CCOCC4)C=C3)N=C2NCCC5=CC=CC=C5)=C1)[O-]
9a	NC1=CC=C2C(N=C(C3=CC=CC=C3)N=C2NCC4=CC=CC=C4)=C1
9b	NC1=CC=C2C(N=C(C3=CC=CC=C3)N=C2NC4=CC=C(F)C=C4)=C1
9c	NC1=CC=C2C(N=C(C3=CC=CC=C3)N=C2NCC4=CC=C(F)C=C4)=C1	5N63
9d	NC1=CC=C2C(N=C(C3=CC=CC=C3)N=C2NC4=CC(F)=CC=C4)=C1
9e	NC1=CC=C2C(N=C(C3=CC=CC=C3)N=C2NC4=CC(F)=C(F)C=C4)=C1
9f	NC1=CC=C2C(N=C(C3=CC=CC=C3)N=C2NCC4=CC=C(F)C(F)=C4)=C1
9g	NC1=CC=C2C(N=C(C3=CC=CC=C3)N=C2NCC4=CC=CS4)=C1	5N64
9h	NC1=CC=C2C(N=C(C3=CC=CC=C3)N=C2NCCC4=CC=CS4)=C1	5N65
9i	NC1=CC=C2C(N=C(C3=CC=CC=C3)N=C2N4C(C5=CC=C(F)C=C5)=NCC4)=C1
9j	NC1=CC=C2C(N=C(C3=CC=CC=C3)N=C2NCC4=CC(CC5CC5)=CO4)=C1.Cl	5N66
9k	NC1=C(N=C(C2=CC=CC=C2)N=C3NCCC4=CC=CC=C4)C3=CC=C1
9l	NC1=CC=C2C(N=C(C3=CC=C(N4CCN(C(C)=O)CC4)C=C3)N=C2NCCC5=CC=CC=C5)=C1	5N67
9m	NC1=CC=C2C(N=C(C3=CC=C(N4CCOCC4)C=C3)N=C2NCCC5=CC=CC=C5)=C1	5N68
10a	O=C(CC)NC1=CC=C2C(N=C(C3=CC=CC=C3)N=C2NCCC4=CC=CC=C4)=C1
10b	CCCS(NC1=CC=C2C(N=C(C3=CC=CC=C3)N=C2NCCC4=CC=CC=C4)=C1)(=O)=O
10c	O=S(NC1=CC=C2C(N=C(C3=CC=CC=C3)N=C2NCCC4=CC=CC=C4)=C1)(C5=CC=CC=C5)=O
10d	CCCS(NC1=C(N=C(C2=CC=CC=C2)N=C3NCCC4=CC=CC=C4)C3=CC=C1)(=O)=O
10e	O=S(NC1=C(N=C(C2=CC=CC=C2)N=C3NCCC4=CC=CC=C4)C3=CC=C1)(C5=CC=CC=C5)=O
18	CS(C(C=C1)=CC=C1C2=NC3=CC([N+]([O-])=O)=CC=C3C(NCCC4=CC=CC=C4)=N2)=O
19	NC1=CC=C2C(N=C(C3=CC=C(S(C)=O)C=C3)N=C2NCCC4=CC=CC=C4)=C1
22	O=C1NC2=C(C(C3CC3)=C1)C(C4=CC=CC(C(F)(F)F)=C4)=NN2
23	O=C1NC2=C(C(C)=C1)C(C3=CC=CC(C(F)(F)F)=C3)=NN2
